# Supplementary material for: An Evolutionarily Conserved Coreceptor Gene Is Essential for CLAVATA Signaling in Marchantia polymorpha
Source: Front Plant Sci. 2021 Apr 13;12:657548. doi: 10.3389/fpls.2021.657548 (PMC8076897; doi:10.3389/fpls.2021.657548)
Supplement: Supplementary file 2 [file Data_Sheet_2.xlsx]

## Sheet: Table S1
Table S1. LRR-RLK subclass II sequences analyzed in this study
Species	ID	Protein	Signal Peptide	Note
Coleochaete orbicularis	GBSL01017431.1	MRKLLALPVLAYTSLVLAAFFLRCIEAQSTMRATDEAILGQLRRTWSLAWDSTNPCNTQWLTCKIDGSVNSIDLHNRSLVGSIPNSIGQLSSLSNLTLSSNNLTGPIPPTLGDLSNLTTIYLDHNQLNGSIPESIGSLALVDVRFNDNLLGGRIPESLLKFSGSSFWNNCFSNMPAGQAGTSSSCLLAPPPANGTSAPSPTNGAPGSGSSNGSSSAPPPSNVASARSPSGGSRKSQWWIWLVVVAGLVSVAAAIAALLCRRRRGGPTPYTVVELDNAGISAVASYTMPRLRLMTDNWSEENLIGKGGYGSVYKGCMGDEVVAVKKLKVESGTDEDKGRSEFLNEVSILSKIRHKNLVALKGYCYTQGERMLIMDYIDNGSLADHLFHRRDKNLPVLDWA…	IEA-QS
Spirogyra pratensis	GBSM01003136.1	MAIKKWDLPMAIKSVIFLVTCSYLLKSASCTEAETIILQEIAKVWPNFDQELWTSKLSEPCALNNEWQYVDCVNGSVASLAFPNAKVGGYLTEDIGKLTNLETLILDNNSFTGKLPTSLGSLTKLTKLTLSFNNFTGNIPISLKNLTSLFCVDFSMNSLEGSIPFNSSEFSCSDFQGNAKLNLTNCNSDNSAQKSCFKNVVESPPSVGSKNDKTSIAAIIGAIIGGLTLVAILSITFILVRRRIQAQNEKKRRALLAHHLEEAIAQSKIGNLKRFTAEELTLATNGFSPTNFLGEGSFSKVYKGRLADFSWVAVKRIKEERRAGAQLQFINEVEIVSKAVHRNLLSLVGFCVEVDECMLVFPFMVNGSVATQLQAGKEKGETLLNWKNRKNIAFGTAQG…	TEA-ET
Spirogyra pratensis	GBSM01023266.1	MKSYFSLRILVIQCLFLILLSQVHVSHSSTNDIVPLQDLNFLNFNESTWQSKTDLDPCSGPWRYVDCENDNVVQLTLSNLQIEGPLSSAIGDVTYLKNLYLDGNDFNGTIPTTLKQLTYLQTLKLNNNSFSGTIPSSLANLTQLTSLNLSYNNLNGEIPTALANKFNCSSFVGNPNLTSSILNLTNCVFEDNSFSQSKSKGSSKTGLIVGIIVGIFGLAVITVIAVFFLCFKKDNDANASKDTTVSAFDTESAISGSYLAKLKRFSYTEISDSTNNFDEINLLGEGSFAWVYKGFIASCGDVAIKRLKDRNIRGEKQFLNEVELISRAVHRNVLKLEGFCVDNGERMLIFPLMKKGSVHAHLKGKRNEGIPPLSWKSRRKIAIGAAQGLAYLHDECDCK…	SHS-ST
Spirogyra pratensis	GBSM01014977.1	MSLGHIHRKSTSNFFLISFLLISFLNEAQVFSASNAIQDGYILIEISQNFTSFNELSWNSYPVAGESPCTKSWRYVYCENGDIVEVNLEGLGIGGIIIPKIGQLSSVKILNFAHNKFKGEIPSGIGNLNSLRVLDLSKNEFSGTIPESLGKMKNIKKINLSHNLLIGKVPTSLKRFPCSFFEGNSNLYCSNDSKNTYKRNSHLASILSLTFIGGLIFFAILILLKLPSSTSFRLIHNNSNVNSKVVYNEEIDFPGGLSKKTFSQLREFTFKEIATFTSNFSRKNELGEGNYGKVYLGKLENQNYIAVKRFKLERRVADQPLFLNQVEMISLSSHRNLLRLIGYCVEKGERMLVFPYMSNGSVASHFKGKKYGCQTLSWSMRQKIAVGTACGLSYMHVDC…	VFS-AS	incomplete
Spirogyra pratensis	GBSM01009291.1	NFSGNIPESLGSLNLTQLGLENNNLSGFIPSTLNKYPCSSFTGNSLLKNVTVPFCANEYSPPPLAPSPSAPKNSKKSLLGPILGSLAAVFVVLSFLAFLYLRKKQKKQGQQNIPAITALTGDVLDRLGQVKKFSFQEVSNATNKFNESNLIGQGGAGKVYRGTLQDESQIAVKRLKVSGGARWQNEFVAEVRVISNAIHRNLMRLIGYCVDSNERMLIYPLMTNGSVAAYLQGSRPSENPRPLLTWQQRMDVAIQVGRALSYMHNDCQPPLIHRDVKSANVLLNADMEASLGDFGLAVSALQDGEQRRGVRGTIGYIAPGMTRGLMCVRVCMYACTCVCV	Not Found	incomplete
Marchantia polymorpha	Mp7g09160	MQHPWFLDRVWLLLLLLLHGPVYTRANYEGDALHALRQALEDPSQVLQSWDPSLVNPCTWFHVTCNTENNVVRVDLGNAMLSGGLVPQLGILTQLQYLELYSNNISGNIPKELGNLTNLVSLDLYQNRFTGPIPEELGKLQMLRFLRLNNNSLTDQIPMSLTEITGLQVLDLSNNNLSGEVPTNGSFSLFTPISFNGNPDLCGAAVGKQCEGGPPLSPPPPVQAPPSPPTANPNPSSQTGAIAGGVAAGAALLFAAPAIGFAWWRRRRPQEAFFDVPAEEDPEVHLGQLKRFSLRELQVATDNFNNKNILGRGGFGKVYKGRLADGSLVAVKRLKEERSPGGELQFQTEVEMISMAVHRNLLRLRGFCMTPTERLLVYPFMPNGSVASRLRERRSEDAP…	TRA-NY	MpSERK
Marchantia polymorpha	Mp7g14210	MNISVLLYLFLLTFLSVYSNGQDIRNPEVVALITMKKNWVSTTPDFLKSWDQFGTDPCSFSHVTCGVNKSVSRLELPNQRISGVLSPWIGNLSNLQYLTFQNNNLTGIIPEEIKNLEQLQTLDLSNNSFTGSIPASLGQLKSATQLMLDYNQLSGPIPETLSALSGLKLLDLSYNNLSGLVPNISVTNFNLAGNFLLCGSQVSRDCPGDPPLPLVLFNTSKSDSSPGYNKGALVCGLSVGASFLIASVAFGIAWWRRHHAKQVFFDVNEQENPNMTLGQLKKFSFKELQIATNNFDNNNILGRGGFGNVYKGVLSDGSLVAVKRLREEGTPGGEVQFQMEVEMISLAVHRNLLRLRGFCMTPTERLLVYPYMPNGSVASRLRADSIFKKSVLDWPTRKR…	SNG-QD	MpCIK
Marchantia polymorpha	Mp7g15980	MQQQQVQLLPLLKAAWLLAWALRPAVASNEEGDALYLVRSSLVDPNDTLRSWDPKMVNPCSWPYVDCEGDSVVRVDLGMQGLSGTLAPSIGLLKNLQYLKMQNNHITGPLPDSLGDLTNLQSLDLYQNNFTGEIPSSLGALVQLKFLRLFNNSLSGEIPASLANLSNLQVLDVGFNNLSGRVPVDVKVEQFRGDGNPFLCGAITGNPCPGDPLISPQSSAISEGHSDSESNKKLLGGLVTCVVVVAAVTLYFLYHKHKRLNRKENFFDVAAEDDPEVPLGQLKKFSFRELQIATDNFSSKNILGQGGFGKVYKGYLSDGTTVAVKRLKEDHSPEGEHAFQTEVEMISNAVHRNLLRLQGFCTTPSERILVYPYMPNGSVASHLRASNPRDHYNGDPGLG…	AVA-SN
Sphagnum fallax	Sphfalx0064s0091	MSFIGSTAMQRCWWQLLLLLFSCALSLATANSEGDALHALKLALNDSSNVLQSWDPTLVNPCTWFHVTCNPESNVIRVDLGNAGLSGTLVPQLGNLPYLQYLELYSNNISGVIPPDLGNLTRLVSLDLYLNDFSGSIPDTLGQLLELRFLRLNNNSLNGSIPFQLTNIAGLQVLDLSFNNLSGDVPINGSFSLFTPISFQGNSNLCGSVVEKQCAGEPPWPPPPPYQPPPSPTDPYTDQQAAAGQSSTGAIAGGVAAGAALLFAAPAIAFAWWRRRRPPEAFFDVPAEEDPEVHLGQLKCFSLRELQVATDNFNNRNILGRGGFGKVYKGRLADGSLVAVKRLKEERSPGGELQFQTEVEMISMAVHRNLLRLRGFCMTPIERLLVYPYMPNGSVASRL…	ATA-NS
Sphagnum fallax	Sphfalx0166s0006	MLLLHSKECRVWWWPGLNRQQQVSTMQRRWWLLLLPVLWLLLLSCCLTSVTANSEGDALHALRQALNDPRYVLQSWDPTLVNPCTWFHVTCNTENNVIRVDLGNAGLSGNLVPQLGNLPFLQYLELYSNNISGLIPPELGNLSNLVSLDLYLNDFNGDIPNTLGQLASLRFLRLNNNSLMGTIPLQLTSIVGLQVLDLSFNNLSGDVPTNGSFSLFTPISFQGNSNLCGPMVNKQCPGEPPLPPPPPYQPPPSPSDSSANDEANTGQSSTGAIAGGVAAGAALLFAAPAIAFAWWRRRRPPEAFFDVPAEEDPEVHLGQLKRFSLRELQVATDNFNNRNILGRGGFGKVYKGRLADGSLVAVKRLKEERSPGGELQFQTEVEMISMAVHRNLLRLRGFC…	VTA-NS
Sphagnum fallax	Sphfalx0075s0038	MLLQGCLMLLCLSWLLLMPLIADATNADGDALKAVQASLTGSGQAFVTWDITLVTPCTWINVACDSQNNVNYLNLGNQGLSGTLAPQIGNLPFLQNLNLQNNSISGEIPATIGQLTNLTTLFLYANNFTGEIPAVIGNLSSLKLLKLNNNSLDGSIPSSISSIPSLQTLDVSFNNLSGQIPSTHAQVLAQGNPLLCELLPGGSCPGEPSFPSSAKASTATGAIAGGVLGAVLVLALPALCFVRYKHRRYRAGKEIFYDVPGYAPEDDLEASLGQMKKFSIRQMQIATNNFSSKNVIGSGGFGKVYLGSLVDGTKVAVKRLKEEKTPGGEASFQTEVEIISMALHRNLLRLLGFCITPTERILVYPFMPNGSVADRLHENNYDAPPALDWPKRKHIALGA…	ADA-TN
Sphagnum fallax	Sphfalx0014s0032	MLQGFVVLLCLPWLLLMPHIAATNADGMALKAVQESLIDPRNVFSTWDITLVTPCTWTNIACDSQSHVINLNLGSQGLLGTLSPQIGNLLFLQSLNLQNNSISGGIPATISQLTQLTSLFLYANNFTGQIPASIGNLSSLVLLKLNNNSLNGQIPPSISNITSLKTLDVAFNNLSGQVPSTGAQVLAQGNPQLCGLPIGKPCPGDPPFPSPAHGSTATGAIAGGVVGAVLLIVVLPVLCLVWYRRRQYHTGKEIFYDVSGYAPEDNLESSLGQMKKFSIREMQIATNNFSSKNVIGAGGFGKVYVGSLVDGTKVAVKRLNKEKTPGGEASFQTEVEIISMALHRNLLRLLGFCMTPSERILVYPFMPNRSVADRLHENTHGGPPALDWSKRKHIALGAA…	TNA-DG
Sphagnum fallax	Sphfalx0047s0022	MSRLQLAEVLELLPQLLWLPSFLLLLLLIALPYSCCVSALAPVDGNPEVTALFGVRQALYDPHNALVSWDVNYLSPCTFMWVQCSAQQVVTSIDLSSLGFSGSLSPFIGSLPNLEYLILQNNNISGPLPVELGNLTKLLHLDLSNNSFQGPIPSTFANLKSLTSLQLKLNHLSGPFPKFLSTIRSLTTLDVSYNNLSGFVPNLTLPNLIVQGNPLLCGWSTGTECPGDPPLPLMANVNGSTQYATMATRRLNPGAVAGGLSLGAMLLVALFALSLLWWRRRRNKQVFFDVNEQQDPDVLLGQLKKFSFRELQIATDNFHSKNILGKGGFGNVYKGYLSDGTLVAVKRLKGEGSPGAETQFQMEVEMISLAVHRNLLRLRGFCMTPTERLLVYPYMSNGS…	SCC-VS
Sphagnum fallax	Sphfalx0102s0017	MLLPLPAEAALELLLWLRARLLMMMMLIVLLPSCIFALAPIDGNPEVQALFGVRQALNDPHDALASWDINYLSPCTFMYIQCSPQQVVTSIDLSTLSFSGSLSPLIGSLPNLEYLILQDNNISGQLPVEIGNLTKLLLLDLSNNSFEGPIPSTFANLKSINNLQLKLNHLSGPFPTFLSTIPTLTTLDVSYNNLSGFVPNLTVPNLYVQGNPLLCGWSTKRECPGDPPLPLTADVKNTTQNVTTIRRSTTGAVAGGLSLGAIFLVGSSVLSFLWWRRRRNKQVFFDVNEQQDPDVLLGQLKKFSFRELQIATDNFQSKNILGKGGFGNVYKGYLPDGSLVAVKRLKGEGSPGAEIQFQMEVEMISLAVHRNLLRLRGFCMTPTERLLVYPYMPNGSVAS…	IFA-LA
Sphagnum fallax	Sphfalx0018s0092	MIRRSAAGVFQLWLSLLACISHALSATSVVLINDDNSEVMALWAIRQALQDPQNALATWDKNYISPCTFAYIQCSAEQVVIRVDLPNEQLGGSLSPHFAGLPNLQYLMLQNNNISGPIPWELGNLTQLISLDLSNNNLTGSIPNTLRNLKSLTYLNLNNNKLTGGFPVFLSSITGLSILNLSNNNLAGFVPNVSFPNFSVQGNPRLCGATIKRECLGDAPLPLAAAVNVSETYSAPAGQSSKGPMASGLALGGAVLVAAVALAVLWRQHNSNQQSFFDVVNEQQEPDVPLGQLKKFHFRDLQIATGNFDSKNLLGQGGFGNVYKGCLTDGSLVAVKRLKGQGSAAAELQFQMEVEIISLAVHRNLLRLRGFCMTPTERLLVYPFMSNGSVASRLRETNI…	LSA-TS
Sphagnum fallax	Sphfalx0075s0038	MLLQGCLMLLCLSWLLLMPLIADATNADGDALKAVQASLTGSGQAFVTWDITLVTPCTWINVACDSQNNVNYLNLGNQGLSGTLAPQIGNLPFLQNLNLQNNSISGEIPATIGQLTNLTTLFLYANNFTGEIPAVIGNLSSLKLLKLNNNSLDGSIPSSISSIPSLQTLDVSFNNLSGQIPSTHAQVLAQGNPLLCELLPGGSCPGEPSFPSSAKASTATGAIAGGVLGAVLVLALPALCFVRYKHRRYRAGKEIFYDVPGYAPEDDLEASLGQMKKFSIRQMQIATNNFSSKNVIGSGGFGKVYLGSLVDGTKVAVKRLKEEKTPGGEASFQTEVEIISMALHRNLLRLLGFCITPTERILVYPFMPNGSVADRLHENNYDAPPALDWPKRKHIALGA…	ADA-TN
Physomitrium patens	Pp3c26_3790	MGRRVSHKVCMPGPAAGVQQWLWRAFTLLQVLTLFTSVCSLDGNPEVRSLAAIKQAFEDPENVLASWDPNYLSPCTFAFVECDANHSVYGLALPSHSLSGSLSPLIGSLPNLQRLIITNNSISGPLPSEVGNLSKLMVLDLSRNALSGAIPRALANLTSLVTLNLGRNHFNGSFPVFVSNMPSLLSVDVSYNNLSGFVPNQTLKNLMADGNPSLCGWAIRKECPGDPPLPNPANINIIDSRNKRSNTSAVAAGLSLGAAVLVGSFVLGFLWWRRRNAKQIFFDVNEQQDPDVLLGQLKKFSFRELQIATDNFNTKNILGKGGFGNVYKGHLSDGTIVAVKRLKGEGSPGHEMQFQTEVEMISLAVHRNLLRLRGFCMTPTERLLVYPYMPNGSVASRLR…	VCS-LD
Physomitrium patens	Pp3c4_23140	MGRRARHKAGTQVPALGILQWLCGALSLFQVFNFLTHVHCLDGNPEVRSLAAIKQAFEDPENVLASWDPNYLSPCTFAFVECDANHSVYGLALPSHGLSGNLSPLIGSLSNLHRLIITNNSISGELPSELGNLSKLVVLDLSRNDFSGAIPSALMNLTSLITLNLGGNHFNGSFPVFVANMSSLQSLDVSFNSLSGFVPNQTLKNLMVDGNPNLCGWAVRKECPGDPPLPNPANINVVDGRNRRSNTTAVAAGLSLGAAVLVGSLLLGSLWWRRRNAKQVFFDVNEQQDPNVLLGQLKKFSFRGLQIATDNFSVKNILGRGGFGNVYKGHLSDGTVVAVKRLKGEGSPGHEMQFQTEVEMISLAVHRNLLRLRGFCMTPSERLLVYPYMPNGSVASRLR…	CGA-LS
Physomitrium patens	Pp3c3_14110	MPDPGARMQWLWRTLTLLHVLTSFFSVVDPLDGNPEVKSLFAIKRALQDPLNVLASWDSNYMSPCTFAFVDCDSNNSINGLELPRNGLSGSLSPLIGSLSNLHRLIITNNSLSGELPKEIGNLSKLVVLDLSRNLFSCAIPNSLVNLKNLVSLNLRGNHFNGSFPAFVANMSSLQSLDVSENNLSGFVGNQTLKTLITDGNVNLCGLAIRKECPGDPPLPNPANINNIDNIRSRKSANTSAVACGLSLGVAVLLGSFMLGLLWWRRRNSKQIFFDVNEQQDPDVLLGQLKKFSFRELQIATDNFNTKNILGKGGFGNVYKGYLCDGSIVAVKRLKGEGSPGHEMQFQTEVEMISLAVHRNLLRLRGFCMTPTERLLVYPYMPNGSVASRLRDIVGGKPA…	VDP-LD
Physomitrium patens	Pp3c8_3330	MPGEVAWWRPLFLIALMPIGVLSNAEGDALNTLRQSLIDSSNVLQSWDPTLVNPCTWFHVTCNNENSVIRVDLGNAGLSGSLVPQLGVLTKLQYLELYSNNISGTIPKELGNITALVSLDLYQNNFTGPIPDSLGQLSNLRFLRLNNNSLTGPIPVSLTTISGLQVLDLSYNKLSGDVPTNGSFSLFTPISFLGNNDLCGAVVGKQCPGQPPFPPPPPFTPPPPQTPNGASANKQQTTSTGAIAGGVAAGAALLFAAPAIGFAWWRRRRPIEAFFDVPAEEDPEVHLGQLKRFSLRELQVASDNFNNRNILGRGGFGKVYKGRLADGTLVAIKRLKEERSPGGELQFQTEVEMISMAVHRNLLRLRGFCMTPTERLLVYPYMPNGSVASRLRERVDGEP…	VLS-NA
Physomitrium patens	Pp3c3_36680	MPREVAWWRPFFLIALMPIGVLGNLEGDALNALRQNLIDSSNVLQSWDPTLVNPCTWFHVTCNNENSVIRVDLGNAGLSGSLVPQLGVLTKLQYLELYSNNISGTVPKELGNITALVSLDLYQNNFTGTIPDSLGQLSNLRFLRLNNNSLTGPIPVSLTTITGLQVLDLSYNKLSGDVPTNGSFSLFTPISFLGNSDLCGAVVGKQCPGQPPFPPPPPFTPPPPQTPSGPYANNKQTISTGAIAGGVAAGAALLFAAPAIGFAWWRRRRPIEAFFDVPAEEDPEVHLGQLKRFSLRELQVASDNFNNRNILGRGGFGKVYKGRLADGTLVAIKRLKEERSPGGELQFQTEVEMISMAVHRNLLRLRGFCMTPTERLLVYPYMPNGSVASRLRERVDEEP…	VLG-NL
Physomitrium patens	Pp3c12_23570	MPHKEDVAWWRPLFLIALMPIGVLGNVEGDALNAFRQNLIDNGNVLQSWVPDLVNPCTWFYITCNDELNVIRVDLGNAGLSGTLVPQLGVLTKLQYLVLYSNNITGQIPKELGNISALVSLDLYQNNFTGPIPDSLGQLSNLRFLRLNNNSLTGSIPASLTAIQGLQVLDLSYNKLSGPVPTYGSFSLFTPISFLGNDGLCGSVVGKPCPGEPPFPPPPPFTPPPPQSTYWQSAKGQQTSTGAIAGGVAAGAALLFSIPAIAYAWWRRRRPLDAFFDVAAEEDPEMQLGQLRRHSLRELQVATDDFSDRNILGRGGFGMVYKGRLADGTLVAIKRLKEQRSPRGELQFQNEVEMISMAVHRNLLRLRGYCTSSTERLLVYPYMGNGSVASRLRERVDGE…	VLG-NV
Physomitrium patens	Pp3c3_24690	MQSLHRQGLQCWCLLLLCLSNGVRATVEEGKILIDWKAQLEYPNDKLRTWSGSDPCFNTNPWDQVSCDPDGFVIRIGLGSSNLTGTLTPEFGQIKRLNSLILSDNHFNGSIPEALGDLSELIFLDLSNNYLSGSIPSTLGNLTKLNVLKLNNNHLSGSIPIELAALPNLRDIHLEFNNLSGRIPISGVFGTASSSNFAGNPLLCGDQIANQCVGDPPRSSSTSISIGPIIGGALGGIVFLASVGGLCFWCKRRHPSDAFFDVPAEEDTRVNLGQLTRFTLSQLKNATENFSSRNEIGRGGFGIVYKGVLSDGTQLAIKRLKLESRSIGNEKQFQTEVEIISMASHRNLLRLYGLCTTPTERLLVYPYMANRSVSFQLKKTDHGAPAMTCQMRKRIALGA…	VRA-TV
Selaginella moellendorffii	Sm_167872	MEQDAAAVLLLLLCQLLHLHPAVEAALNQNGFNIEGKRALFCLLGAQPSLVSVSPVSALFAFKQSLVDPQNAMSGWDKNAVDPCSWIHVSCSEQNVSRVELPGLQLSGQLSPRLADLANLQYLMLQNNNLSGPIPPEFGNWSRIISVDLSNNNLSNPIPSTLGKLQTLQYLRLNNNSLSGAFPDSVATIRALDFLDVSFNNLSGNVPNATTANLNVKGNPLLCGSKTSRICPGDPPRHLEPLSQRVGSGGSASRGALASGLAVAAFLLASLLAFGAVWWKRHHNRQVFFDVNEQQDPEVALGQLKKFSFRELQTATDNFDMKNILGRGGFGIVYKGTLPDGTPIAVKRLKEGSSNGGEYQFQMEVEMISLAVHRNLLRLKGFCMTPTERLLVYPYMPNG…	VEA-AL
Selaginella moellendorffii	Sm_85471	GDALHVFRQALDDPSNVLQSWDPTLVNPCTWFHVTCNTQDNVIRVDLGNAFLSGRLVAALGNLENLQYLELYSNNITGPIPKELGNLTELVSLDLYQNSFTGDIPDSLGKLHNLRFLRLNNNTLDGKIPNSLTTIPGLQVLDLSNNNLSGPVPTNGSFSLFTPISFGGNPALCGAVVSRQCPGGPPLPPPTPYQPPSPFVGNQNGKVTGAIAGGVAASAALLFATPAIAFAWWKRRRPHEAYFDVPAEEDPEVHLGQLKRFSLRELQVATDNFNNRNILGRGGFGKVYKGRLADGSLVAVKRLKEERSPGGELQFQTEVEMISMAVHRNLLRLRGFCMTPTERLLVYPYMPNGSVASRLRERLPGDTPLDWPTRKCIALGAARGLSYLHDHCDPKIIHR…	Not Found
Selaginella moellendorffii	Sm_268032	MERWWLASTSPTSDALHDLKTSLTDPSSVLQSWDSTLVNPCTWFHVTCDNDNFVTRVDLGNAALSGTLVPSLGRLSHLQYLELYSNNITGEIPPELGNLSNLVSLDLYQNNFTSSIPDTIGRLTKLRFLRLNNNSLSGSIPMSLTNINGLQVLDLSNNDLSGPVPTNGSFSLFTPISFNNNRDLCGQAVNKRCPNGPPLTPAPQYLAPPSGANNGRTQSSSSSNTGAIAGGVAAGAALLFAAPAIGFAWWRRRRPPEAYFDVPAEEDPEVHLGQLKRFSLRELQVATDGFSNKNILGRGGFGKVYKGRLSDGSLVAVKRLKEERSPGGELQFQTEVEMISMAVHRNLLRLRGFCMTPTERLLVYPYMANGSVASRLRERNPGEPSLDWPTRKRIALGSA…	Not Found
Selaginella moellendorffii	Sm_85818	MPKVRLPGPAISLPWGAIRLNVLSGNALAELKSKLWDPKNALRSWDANLVNPCSWLYVDCDSQQRVITVMLEKQGLSGTLSPALADLPNLQNLRMKGNLISGSLPPQLGTLQGLLNLDLSANNFTGSIPSTLTNLTSLRTLLLNNNSLTGSIPSTLTLISSLQFLDVSYNNLSGPLPPKGTISEFNLLGNPDLCGTKVGTPCPESILPSSRRRGKQVWLNIGAIIGGIAAGALFLLLCPLLAVIVWRKHRGPKEVFFDVAAENDPHATFGQLRKFTLRELQIATDNFSDKNVLGQGGFGKVYKGSLENGKLVAVKRLRTDQNISAGGEQAFQTEVEIIGLAVHRNLLRLDGFCITPSERILVYPFMPNGSVASRLRKLKINHLKTLDWETRKQIALGAA…	Not Found
Picea abies	MA_104203g0010	MQQPYVALALLWMLLLHHPLWRVFANTEGDALHSLRSNLMDPNNVLQSWDPTLVNPCTWFHVTCNNDNSVIRVDLGNALLSGSLVPQLGLLSNLQYLELYSNNISGPIPSDLGNLTNLVSLDLYLNNFTGQIPESLGKLSRLRFLRLNNNSLVGRIPMSLTTITTLQVLDLSNNNLTGEVPANGSFSLFTPISFGGNQHLCGPVAQKPCPGAPPFSPPPPFVPPPPVTGSNGARMQSSSSTGAIAGGVAAGAALLFAAPAIGFAWWRRRKPQEHFFDVPAEEDPEVHLGQLKRFSLRELQVATDGFSNRNILGRGGFGKVYKGRLADGSLVAVKRLKEERTPGGELQFQTEVEMISMAVHRNLLRLRGFCMTPTERLLVYPYMANGSVASCLRERAQND…	VFA-NT
Picea abies	MA_10428962g0010	ELYSNNITGAIPEELGNLTSLVSLDLYENRLVGTIPDSLSKLKKMRFLRLNNNNLTGTIPFSLTTVNTLQVLDLSANKLNGLVPSNGSFSLFTPISFQNNSGLCGPAVNHQCPGLPPFSPPPPFAQPPPEKGKSKKSITPALFGGVAAGAALLFAILAIIFAMLRRRKPHESYFDVPAEEDPEVHLGQLKRFSLRELQVATDGFSQRNILGKGAFGKVYKGRLADGSLVAVKRLKDERSSAGELQFQTEVEMISMAVHRNLLRLRGFCMSPTERLLVYPYMSNGSVASCLRERQPEQTALDWPKRKCIALGSARGLSYLHDHCDPKIIHRDVKAANILLDEVFEAVVGDFGLAKLMDYKDTHVTTNVCGTIGHIAPEYLSTGKSSEKTDVFAYGIMLLE…	Not Found
Picea abies	MA_20016g0010	MGIEGIRTNEKKKEVGNKISPTKIEGGMMGWTLRSMWAHISRSAMHKVKGRLLGVFCIMAVMGIGTTFATLSPNGVNPEVLALISIKSGMNDPHNIMENWDSTSVDPCSWSMVTCSSDNLVTALGAPSQNLSGTLSAGIGNLTNLQSVLLQNNDISGPLPEALGKLEKLQTLDLSNNHFSGVIPTSLGQLKNLKYLRLNNNSLYGPFPGSLANISVLSFLDLSYNNLSGSVPTIQAKTFNIKGNPLLCGSRAAQPCPGEAPSPMPFTANTSEALPPPSGVPKKHAVAVAFGASLGFVCTIGFAIGIFLWWRQRHNQQVFFDVNEQHDPEICLGHLKRFHFKELQVATDNFSSKNILGSGGFGNVYKGCLQDGTLVAVKRLKDANAAGGEIQFQTEVEMI…	Not Found
Picea abies	MA_92892g0010	MLTAFLVLCFTTTASATPLSPSGLNYEVAALMAIKSDLNDPHNVLDNWDITSVDPCGWRMVTCTPEGSVYVLGIPSQNLSGRLSPSIQNLTNLQSVLLQNNAISGSIPAELGKLDKLQALDLSNNHFNGLIPSSLGKLKNLNYLRLNNNSLSGPIPPSLATITGLTLLDLSCNNLSGSVPRISARTFNIVGNPLICGPNSTYKCPGEFPTPIPLVVETSQGRVPSRQSKTRKLAIALATSLGFVFVVSLGLLLWWRKRHNQQVFMDVNEQHNFDVCLGHLKRFSFKELRVATSNFSNKNILGVGGYGIVYKGCLQDGSIVAIKRLKDGNVGGGEIQFQTEVEMISLAVHRNLLRLYGFCTTSRERLLIYPYMPNGSVASCLRDHINGKLALDWPTRKRI…	ASA-TP
Picea abies	MA_908240g0010	MTSLRNLNLENNNLTGNIPSSLGQLRNLQYLVIRNNKLGGEIPPSIPGIPTLIELDLSANDLTGKIPEAIFKVAKYNISGNNLNCGSSLQHPCASTLSSKSGYPKSKIGVLIGGLGAAVVILAVFLFLLWKGQWWRYRRDVFVDVSGEDDRKIAFGQLKRFSWRELQIATDNFSEKNVLGQGGFGKVYKGVLGDNTKVAVKRLTDYNSPGGEAAFLREVEMISVAVHRNLLKLIGFCITSSERLLVYPYMENLSVAYRLRELKPGEKGLDWPTRKQVAFGAARGLEYLHEHCNPKIIHRDLKAANILLDEYFEAVVGDFGLAKLVDAKKTHITTQVRGTMGHIAPEYLSTGRSSEKTDVFGYGIMLLELVTGQRAIDFSRLEEEDEVLLLDHVKKLQRD…	Not Found
Picea abies	MA_10436573g0010	MPNGSVAYRLRVNIGEKLALDWYTRKQIALGATRANIDEEDNENQLVVVEYVQYIYHFYWYTEACDYLSSNCMLSQADINQKMSWTEEAGCHAHGILNRRVVRPVSNFSLAILQVPSSRNLPGKSPKSVRNISEICLERLGYGQQFFKSPAVWGCFLGVPKSLKCWNGGRFNAYCIGKNASDGCPGIEREGYFQRSKAMGRYLKLLQNNDMSGPIPVELGKLENLQTLDLSGNQFSGWIPSSLGQLMNLKYLRLNNNKISGPFPGSLANISGLTLLDLSYNNLSGPIPRILAKSYNMSGNPFLCERVKNCPVDSHTPLVTLDTDKNTMPSRWHKRQKVAIALGASFGCLAVFILSIGLVLWWRKKHNSLVFFSANEQLDAEVCLGNLRRFSFRELQAAT…	Not Found
Picea abies	MA_729913g0010	MVSLQSLNLGNNNLTGDIPSSLGQLPNLQYLVIRNNKLGGDIPPSIAGIPTLRELDLSSNDLTGEIPEAIFKVAKYNFTGNNLSCGPSFQHPCASIFYSNSGHSKSKIGVLIGGLGAAVVILTFLLFLLWKRQWLCSRRDVFVDVSGEHDRKIAFGQLRRFSWRELQLATDNFSEKNVLGQGGFGKVYKGVLGDNTKVAVKRLTDYNSPGGEAAFLREVEMISVAVHRNLLRLIGFCISSSERLLVYPYMESLSVAYRLRELKPGEAGLDWPTRKRVAFGAACGLEYLHEHCNPKIIHRDLKAANILLDEDFEAVVGDFGLAMLVDAKKTHITTQVRGTMGHIAPEYLSTGRSSEKTDVFGYGIMLLELVTGQRAIDFSRLEEKDEMLLLDH	Not Found
Amborella trichopoda	AmTr_scaffold00010.295	MGEMKRLRVNRVRLYVLLVWQLLGQICANMEGDALHSLRANLVDPNNVLQSWDPTLVNPCTWFHVTCNNDNSVIRVDLGNAELSGSLVPQLGQLNNLQYLELYSNNISGMIPSDLGNLTNLVSLDLYLNKFTGGIPNSLGKLTKLRFLRLNNNSLTGGIPMSLTNVSALQVLDLSNNNLSGEVPSNGSFSLFTPISFANNRGLCGPVTSQPCPGAPPFSPPPPFFPPPPASNQGRNSASSTGAIAGGVAAGAALLFAAPAIGFAWWRRRKPQEHFFDVPAEEDPEVHLGQLKRFSLRELQVATDSFSNKNILGRGGFGKVYKGRLADGSLVAVKRLKEERTPGGELQFQTEVEMISMAVHRNLLRLRGFCMTPTERLLVYPYMANGSVASCLRERPEAE…	ICA-NM
Amborella trichopoda	AmTr_scaffold00006.234	MKREGLFFWVVFFFSWASSTALLSPKGVNFEVQALMGIKQALKDPLSVLENWDGDSVDPCSWAMITCSPENLVIGLGTPGQSLSGTLSPSIGNLTNLQIVLLQNNNISGSIPHEIGRLSMLKTLDLSNNLFDDSIPNSIGNLKSLEYLRLNNNSLSGPFPSSLANISELAFLDLSYNNLSGPVPKFPARTFNIVGNPLICGNGAEKDCSGSISLPLSFSVNATQSNQPSDRPKSHRVALAFGLSLGGICLLILGFGLLLWWRHRHNQQIFFDVNDQHDEEVCLGNLKKFQFRELQAATNNFSSKNILGKGGFGIVYKGYLQDGSVVAVKRLKDGNAIGGEIQFQTEVEMISLAVHRNLLRLRGFCMTSSERLLVYPYMSNGSVASRLRAKPALDWGTRK…	STA-LL
Amborella trichopoda	AmTr_scaffold00085.109	MEVRAFLYWQLLSLVLALLGDSSFATLSPSGINYEVVALMAIKNDLVDPHNVLENWDMNSVDPCSWRMVTCSADGYVSSLGMPSQNLSGTLSPGIGNLSNLQNVLLQSNAIMGPIPSEIVRLQKLQALDLSNNRFSGAIPSSLGDLKNLNYLRLNNNSLSGPCPDSLSRIKGLTLLDLSYNNLSGSLPRMSARTFNIVGNPLICGQDSAANCSSISPEPLPFPPELTKAHSQSEGSKIRRVVIPLGASLASFSFLILVIISILWWRRRHNQQVFFDVNEQYDPEVCLGHLKRYSVKELRIATDDFNKKNILGTGGFGIVYKGCLRDGTLVAVKRLKDANAIGGERQFQTEVEMISLAVHRNLLRLWGFCSTDTERLLVYPYMPNGSVASRLRDHIHSKP…	SFA-TL
Amborella trichopoda	AmTr_scaffold00019.81	MKPSSATPMSFLIFFFVFLFFPSASLSFEPLNHEVEALISIRRELIDPHGILSNWDENSVDPCSWTMITCSPENLVIGLGAPSQNLSGTLSPKIGNLTNLQQVLLQNNNISGWIPLELGKLPHLQTLDLSNNKLTGAVPESLGQLNSLEYLRLNNNSLFGVFPASLAKLPRLAFLDLSYNNLTAPVPRFPAKTFNIVGNPLICGTGSTQDCSGTAAPAVPFLPLNTSSRKSRTHKVAIALGAGFGCTSLLILGLSLFLWWKYKLHKQIIQHETDHSEGEEICLGNLKRFSFRELQTATGNFNPKNILGKGGFGNVYKGYLSDGRVVAVKRLKDGSAAGGEAQFQTELEMISLAVHRNLLRLLGFCATSSERLLVYPFMANGSVASRLRGKPALDWNTRK…	SLS-FE
Amborella trichopoda	AmTr_scaffold00038.145	MELACAFLFLVSMLPLVASDYQGDALFALKNALNGSNQLLDWNPNLVNPCTWSSVDCDRNNNVVQVILASKGLSGTLSPRLGVLKYLNTLGLQGNDITGNIPDEFGNLTSLTHLDLGNNYLSGDIPTSLGNLTNLQILILSENNFNGSIPESISNLPKLIELQLAFNDLSGKIPEALFQLSKYNFTGNKLNCGPGMQHACASVTPGASDSGNTKNLNFGALFGTISAVLVILVIGVVMFLLWKGRNKGYKREVFVDVSGEDDRKIAFGQLKRFAWRELQLATDIFSEKNVLGQGGFGKVYKGVLPDNTKIAVKRLTDYQSPGGEAAFLREVEMISVADHRNILRLIGFCTTPSERLLVYPFMQNLSVAYRLRDIKPGEKVLDWQSRKQVALGTARGLEY…	VAS-DY
Amborella trichopoda	AmTr_scaffold00170.10	MVENSAAVAVRLLLFCAFPLVIHGMDPLLSPKGVNYEVAALMGVKSGMKDEFHVFEGWDINSVDPCTWAMIGCSPEGFVIALEMPSKSLSGYLSPIIGNLSQLQTLDLSFNNLSGPAPRIRAKDYSVAGNGFLCASSFLKGCIDTPKPIMQAEPSRHPYDHRAVIAIAVSLGCISALLVFFLVFLYWQHASKRHIHFASYEKHECEVDIANLKRFSYRELQIATDNFNPRRILGQGGFGVVYKGFLQNGAVVAVKRLKDPSFTGEVQFQTEVETISLALHRNLLRLYGFCMTSNERLLVYPYMSNGSVADRLRDNLCDKPALDWEKRVRIAIGAARGLLYLHEQCNPKIIHRDVKAANILLDDSFEAVVGDFGLAKLLDRRDSHVTTAVRGTVGHIAPE…	IHG-MD
Amborella trichopoda	AmTr_scaffold00157.36	MNSCWQWDWELLWGQVGSLDQGYPKAPYDRELQDNHLSGVLPDYLGNLVSLRNLNLANNSFRGYLPSQWGQLKNLQRLVISNNNLTGIIPPSFGHISELKEVDISSNNLKGKIPDELFSIDKFNFSGNHLDCGSNSKTPCVSISRILDSARKPNLAVVVGGAGIGAFILLSIGFIFIYWNRREHYLRHDIFVDVPGEDEYKIAFGQLRRFSWRELQVATDNFSENLVLGQGGFGKVYKGILADETKVAVKRLTDYHNPGGELAFLREVELISVAVHRNLLRLIGFCVTSSERILVYPFMQNLSVAYRLREFIPCVHAPDLKPGEKGLDWPTRKRVTFGTACGLEYLHEHCNPKIIHRDLKAANILLDDDFEAVLGDFGLAKLVDTKLTHVTTQVRGTMG…	Not Found
Arabidopsis thaliana	AT5G65240	MALLIITALVFSSLWSSVSPDAQGDALFALRSSLRASPEQLSDWNQNQVDPCTWSQVICDDKKHVTSVTLSYMNFSSGTLSSGIGILTTLKTLTLKGNGIMGGIPESIGNLSSLTSLDLEDNHLTDRIPSTLGNLKNLQFLTLSRNNLNGSIPDSLTGLSKLINILLDSNNLSGEIPQSLFKIPKYNFTANNLSCGGTFPQPCVTESSPSGDSSSRKTGIIAGVVSGIAVILLGFFFFFFCKDKHKGYKRDVFVDVAGEVDRRIAFGQLRRFAWRELQLATDEFSEKNVLGQGGFGKVYKGLLSDGTKVAVKRLTDFERPGGDEAFQREVEMISVAVHRNLLRLIGFCTTQTERLLVYPFMQNLSVAYCLREIKPGDPVLDWFRRKQIALGAARGLEYL…	VSP-DA
Arabidopsis thaliana	AT5G10290	MRMFSLQKMAMAFTLLFFACLCSFVSPDAQGDALFALRISLRALPNQLSDWNQNQVNPCTWSQVICDDKNFVTSLTLSDMNFSGTLSSRVGILENLKTLTLKGNGITGEIPEDFGNLTSLTSLDLEDNQLTGRIPSTIGNLKKLQFLTLSRNKLNGTIPESLTGLPNLLNLLLDSNSLSGQIPQSLFEIPKYNFTSNNLNCGGRQPHPCVSAVAHSGDSSKPKTGIIAGVVAGVTVVLFGILLFLFCKDRHKGYRRDVFVDVAGEVDRRIAFGQLKRFAWRELQLATDNFSEKNVLGQGGFGKVYKGVLPDNTKVAVKRLTDFESPGGDAAFQREVEMISVAVHRNLLRLIGFCTTQTERLLVYPFMQNLSLAHRLREIKAGDPVLDWETRKRIALGAA…	AQG-DA
Arabidopsis thaliana	AT5G63710	MAHSGNGESFHDPLRGFIQRNCFRWNNQKLILQCFMALAFVGITSSTTQPDIEGGALLQLRDSLNDSSNRLKWTRDFVSPCYSWSYVTCRGQSVVALNLASSGFTGTLSPAITKLKFLVTLELQNNSLSGALPDSLGNMVNLQTLNLSVNSFSGSIPASWSQLSNLKHLDLSSNNLTGSIPTQFFSIPTFDFSGTQLICGKSLNQPCSSSSRLPVTSSKKKLRDITLTASCVASIILFLGAMVMYHHHRVRRTKYDIFFDVAGEDDRKISFGQLKRFSLREIQLATDSFNESNLIGQGGFGKVYRGLLPDKTKVAVKRLADYFSPGGEAAFQREIQLISVAVHKNLLRLIGFCTTSSERILVYPYMENLSVAYRLRDLKAGEEGLDWPTRKRVAFGSAH…	Not Found
Arabidopsis thaliana	AT5G45780	MEISLMKFLFLGIWVYYYSVLDSVSAMDSLLSPKGVNYEVAALMSVKNKMKDEKEVLSGWDINSVDPCTWNMVGCSSEGFVVSLEMASKGLSGILSTSIGELTHLHTLLLQNNQLTGPIPSELGQLSELETLDLSGNRFSGEIPASLGFLTHLNYLRLSRNLLSGQVPHLVAGLSGLSFLDLSFNNLSGPTPNISAKDYRIVGNAFLCGPASQELCSDATPVRNATGLSEKDNSKHHSLVLSFAFGIVVAFIISLMFLFFWVLWHRSRLSRSHVQQDYEFEIGHLKRFSFREIQTATSNFSPKNILGQGGFGMVYKGYLPNGTVVAVKRLKDPIYTGEVQFQTEVEMIGLAVHRNLLRLFGFCMTPEERMLVYPYMPNGSVADRLRDNYGEKPSLDWNR…	VSA-MD	CIK4
Arabidopsis thaliana	AT1G60800	MEGVRFVVWRLGFLVFVWFFDISSATLSPTGVNYEVTALVAVKNELNDPYKVLENWDVNSVDPCSWRMVSCTDGYVSSLDLPSQSLSGTLSPRIGNLTYLQSVVLQNNAITGPIPETIGRLEKLQSLDLSNNSFTGEIPASLGELKNLNYLRLNNNSLIGTCPESLSKIEGLTLVDISYNNLSGSLPKVSARTFKVIGNALICGPKAVSNCSAVPEPLTLPQDGPDESGTRTNGHHVALAFAASFSAAFFVFFTSGMFLWWRYRRNKQIFFDVNEQYDPEVSLGHLKRYTFKELRSATNHFNSKNILGRGGYGIVYKGHLNDGTLVAVKRLKDCNIAGGEVQFQTEVETISLALHRNLLRLRGFCSSNQERILVYPYMPNGSVASRLKDNIRGEPALDW…	SSA-TL	CIK1
Arabidopsis thaliana	AT2G23950	MVVMKLITMKIFSVLLLLCFFVTCSLSSEPRNPEVEALINIKNELHDPHGVFKNWDEFSVDPCSWTMISCSSDNLVIGLGAPSQSLSGTLSGSIGNLTNLRQVSLQNNNISGKIPPEICSLPKLQTLDLSNNRFSGEIPGSVNQLSNLQYLRLNNNSLSGPFPASLSQIPHLSFLDLSYNNLRGPVPKFPARTFNVAGNPLICKNSLPEICSGSISASPLSVSLRSSSGRRTNILAVALGVSLGFAVSVILSLGFIWYRKKQRRLTMLRISDKQEEGLLGLGNLRSFTFRELHVATDGFSSKSILGAGGFGNVYRGKFGDGTVVAVKRLKDVNGTSGNSQFRTELEMISLAVHRNLLRLIGYCASSSERLLVYPYMSNGSVASRLKAKPALDWNTRKKI…	SLS-SE	CIK2/CLERK
Arabidopsis thaliana	AT4G30520	MVVVTKKTMKIQIHLLYSFLFLCFSTLTLSSEPRNPEVEALISIRNNLHDPHGALNNWDEFSVDPCSWAMITCSPDNLVIGLGAPSQSLSGGLSESIGNLTNLRQVSLQNNNISGKIPPELGFLPKLQTLDLSNNRFSGDIPVSIDQLSSLQYLRLNNNSLSGPFPASLSQIPHLSFLDLSYNNLSGPVPKFPARTFNVAGNPLICRSNPPEICSGSINASPLSVSLSSSSGRRSNRLAIALSVSLGSVVILVLALGSFCWYRKKQRRLLILNLNDKQEEGLQGLGNLRSFTFRELHVYTDGFSSKNILGAGGFGNVYRGKLGDGTMVAVKRLKDINGTSGDSQFRMELEMISLAVHKNLLRLIGYCATSGERLLVYPYMPNGSVASKLKSKPALDWNM…	TLS-SE	CIK3
Arabidopsis thaliana	AT3G25560	MLQGRREAKKSYALFSSTFFFFFICFLSSSSAELTDKGVNFEVVALIGIKSSLTDPHGVLMNWDDTAVDPCSWNMITCSDGFVIRLEAPSQNLSGTLSSSIGNLTNLQTVLLQNNYITGNIPHEIGKLMKLKTLDLSTNNFTGQIPFTLSYSKNLQYLRVNNNSLTGTIPSSLANMTQLTFLDLSYNNLSGPVPRSLAKTFNVMGNSQICPTGTEKDCNGTQPKPMSITLNSSQNKSSDGGTKNRKIAVVFGVSLTCVCLLIIGFGFLLWWRRRHNKQVLFFDINEQNKEEMCLGNLRRFNFKELQSATSNFSSKNLVGKGGFGNVYKGCLHDGSIIAVKRLKDINNGGGEVQFQTELEMISLAVHRNLLRLYGFCTTSSERLLVYPYMSNGSVASRLK…	SSA-EL
Arabidopsis thaliana	AT5G16000	MESTIVMMMMITRSFFCFLGFLCLLCSSVHGLLSPKGVNFEVQALMDIKASLHDPHGVLDNWDRDAVDPCSWTMVTCSSENFVIGLGTPSQNLSGTLSPSITNLTNLRIVLLQNNNIKGKIPAEIGRLTRLETLDLSDNFFHGEIPFSVGYLQSLQYLRLNNNSLSGVFPLSLSNMTQLAFLDLSYNNLSGPVPRFAAKTFSIVGNPLICPTGTEPDCNGTTLIPMSMNLNQTGVPLYAGGSRNHKMAIAVGSSVGTVSLIFIAVGLFLWWRQRHNQNTFFDVKDGNHHEEVSLGNLRRFGFRELQIATNNFSSKNLLGKGGYGNVYKGILGDSTVVAVKRLKDGGALGGEIQFQTEVEMISLAVHRNLLRLYGFCITQTEKLLVYPYMSNGSVASRMK…	VHG-LL
Arabidopsis thaliana	AT2G13800	MEHGSSRGFIWLILFLDFVSRVTGKTQVDALIALRSSLSSGDHTNNILQSWNATHVTPCSWFHVTCNTENSVTRLDLGSANLSGELVPQLAQLPNLQYLELFNNNITGEIPEELGDLMELVSLDLFANNISGPIPSSLGKLGKLRFLRLYNNSLSGEIPRSLTALPLDVLDISNNRLSGDIPVNGSFSQFTSMSFANNKLRPRPASPSPSPSGTSAAIVVGVAAGAALLFALAWWLRRKLQGHFLDVPAEEDPEVYLGQFKRFSLRELLVATEKFSKRNVLGKGRFGILYKGRLADDTLVAVKRLNEERTKGGELQFQTEVEMISMAVHRNLLRLRGFCMTPTERLLVYPYMANGSVASCLRERPEGNPALDWPKRKHIALGSARGLAYLHDHCDQKII…	VTG-KT	SERK5
Arabidopsis thaliana	AT2G13790 SERK4	MTSSKMEQRSLLCFLYLLLLFNFTLRVAGNAEGDALTQLKNSLSSGDPANNVLQSWDATLVTPCTWFHVTCNPENKVTRVDLGNAKLSGKLVPELGQLLNLQYLELYSNNITGEIPEELGDLVELVSLDLYANSISGPIPSSLGKLGKLRFLRLNNNSLSGEIPMTLTSVQLQVLDISNNRLSGDIPVNGSFSLFTPISFANNSLTDLPEPPPTSTSPTPPPPSGGQMTAAIAGGVAAGAALLFAVPAIAFAWWLRRKPQDHFFDVPAEEDPEVHLGQLKRFTLRELLVATDNFSNKNVLGRGGFGKVYKGRLADGNLVAVKRLKEERTKGGELQFQTEVEMISMAVHRNLLRLRGFCMTPTERLLVYPYMANGSVASCLRERPEGNPALDWPKRKHIA…	VAG-NA	SERK4
Arabidopsis thaliana	AT4G33430 SERK3/BAK1	MERRLMIPCFFWLILVLDLVLRVSGNAEGDALSALKNSLADPNKVLQSWDATLVTPCTWFHVTCNSDNSVTRVDLGNANLSGQLVMQLGQLPNLQYLELYSNNITGTIPEQLGNLTELVSLDLYLNNLSGPIPSTLGRLKKLRFLSQKVVSPNRCYVILLDEKVFSWRLGCCIIWSILIMSFRKRNQNSILVRLNNNSLSGEIPRSLTAVLTLQVLDLSNNPLTGDIPVNGSFSLFTPISFANTKLTPLPASPPPPISPTPPSPAGSNRITGAIAGGVAAGAALLFAVPAIALAWWRRKKPQDHFFDVPAEEDPEVHLGQLKRFSLRELQVASDNFSNKNILGRGGFGKVYKGRLADGTLVAVKRLKEERTQGGELQFQTEVEMISMAVHRNLLRLRGF…	VSG-NA	SERK3/BAK1
Arabidopsis thaliana	AT1G34210 SERK2	MGRKKFEAFGFVCLISLLLLFNSLWLASSNMEGDALHSLRANLVDPNNVLQSWDPTLVNPCTWFHVTCNNENSVIRVDLGNADLSGQLVPQLGQLKNLQYLELYSNNITGPVPSDLGNLTNLVSLDLYLNSFTGPIPDSLGKLFKLRFLRLNNNSLTGPIPMSLTNIMTLQVLDLSNNRLSGSVPDNGSFSLFTPISFANNLDLCGPVTSRPCPGSPPFSPPPPFIPPPIVPTPGGYSATGAIAGGVAAGAALLFAAPALAFAWWRRRKPQEFFFDVPAEEDPEVHLGQLKRFSLRELQVATDSFSNKNILGRGGFGKVYKGRLADGTLVAVKRLKEERTPGGELQFQTEVEMISMAVHRNLLRLRGFCMTPTERLLVYPYMANGSVASCLRERPPSQL…	WLA-SS	SERK2
Arabidopsis thaliana	AT1G71830 SERK1	MESSYVVFILLSLILLPNHSLWLASANLEGDALHTLRVTLVDPNNVLQSWDPTLVNPCTWFHVTCNNENSVIRVDLGNAELSGHLVPELGVLKNLQYLELYSNNITGPIPSNLGNLTNLVSLDLYLNSFSGPIPESLGKLSKLRFLRLNNNSLTGSIPMSLTNITTLQVLDLSNNRLSGSVPDNGSFSLFTPISFANNLDLCGPVTSHPCPGSPPFSPPPPFIQPPPVSTPSGYGITGAIAGGVAAGAALLFAAPAIAFAWWRRRKPLDIFFDVPAEEDPEVHLGQLKRFSLRELQVASDGFSNKNILGRGGFGKVYKGRLADGTLVAVKRLKEERTPGGELQFQTEVEMISMAVHRNLLRLRGFCMTPTERLLVYPYMANGSVASCLRERPPSQPPLD…	ASA-NL	SERK1

## Sheet: Table S2
Table S2. Primers
Small letters denote additional sequences for ligation, TOPO cloning and In-Fusion reaction.
Primer Names	Sequence (5' to 3')	Purpose
MpCLV1_CDS_F_cacc	caccATGGGTGTGAGGTCGAACG	pENTR cloning
MpCLV1_CDS_R_-stop	GAAGGTCAAGAGATCGTCCGTGA	pENTR cloning
MpTDR_CDS_F_cacc	caccATGTCGCCTTCTTCCAATATTCAGC	pENTR cloning
MpTDR_CDS_R_-stop	GACGAAGCGCGATCGGAA	pENTR cloning
MpCIK_CDS_F_cacc	caccATGAACATCTCCGTGCTCCTTTAC	pENTR cloning
MpCIK_CDS_R_-stop	CCTAGGCCCAGAAAGTTGTATAGC	pENTR cloning
MpYUC2prom3k_F_InFusion_XbaI	caagcttgggtctagaGCAATGCTCGGACCCAATCAC	Insert for In-Fusion cloning
MpYUC2prom3k_R_InFusion_XbaI	tgttgataactctagaTGTCGACGAAATCAGCAAATTGATGT	Insert for In-Fusion cloning
MpCIKg_86f_A	ctcgCAAGACATTCGAAATCCCGA	Genome editing
MpCIKg_86f_B	aaacTCGGGATTTCGAATGTCTTG	Genome editing
MpCIK_promoter_-160F	CTCTTCTTGCTTTCTGGACTCGG	Genotyping (genome editing)
MpCIK_genomic_320R	AAATGCGAGAGCTCGGGTAGAG	Genotyping (genome editing)
MpCLV1_promoter_-100F	GATCGGAATGAGGTCGTTGTCG	Genotyping (genome editing)
MpCLV1_CDS_170R	CGAGCATGAGCAGAATGGAAGTC	Genotyping (genome editing)

## Sheet: Table S3
Table S3. Transgenic plants
Name	Background	Transgene (Plasmid)	Source
Mpcik-1ge	Tak-1	pMpGE010 MpCIK-ge	this paper
Mpcik-2ge	Tak-1	pMpGE010 MpCIK-ge	this paper
Mpclv1-3ge	Tak-1	pMpGE011 MpCLV1-ge	Hirakawa 2020
Mpcle2-2ge	Tak-1	pMpGE010 MpCLE2-ge	Hirakawa 2020
proMpYUC2:GUS	Tak-1	pMpGWB304 MpYUC2 promoter	Hirakawa 2020
proMpYUC2:GUS	Mpcle2-3ge	pMpGWB304 MpYUC2 promoter	Hirakawa 2020
proMpYUC2:GUS	Mpclv1-3ko	pMpGWB104 MpYUC2 promoter	Hirakawa 2020
proMpYUC2:GUS	Mpcik-1ge	pMpGWB304 MpYUC2 promoter	this paper
proMpYUC2:GUS	Mpcik-2ge	pMpGWB304 MpYUC2 promoter	this paper
proMpYUC2:MpCLE2	Tak-1	pMpGWB301 proMpYUC2:MpCLE2	Hirakawa 2020
Mpcik-3ge	proMpYUC2:MpCLE2	pMpGE010 MpCIK-ge	this paper
Mpclv1-4ge	proMpYUC2:MpCLE2	pMpGE010 MpCLV1-ge	this paper
proMpYUC2:MpCLE1	Tak1	pMpGWB301-YUC2p MpCLE1	this paper
proMpYUC2:MpCLE1(417)	Tak1	pMpGWB301-YUC2p MpCLE1(1-417)	this paper
proMpYUC2:MpCLE1	Mpcik-1ge	pMpGWB301-YUC2p MpCLE1	this paper
