# Supplementary material for: An Evolutionarily Conserved Coreceptor Gene Is Essential for CLAVATA Signaling in Marchantia polymorpha
Source: Front Plant Sci. 2021 Apr 13;12:657548. doi: 10.3389/fpls.2021.657548 (PMC8076897; doi:10.3389/fpls.2021.657548)
Supplement: Supplementary file 3 [file Data_Sheet_1.ZIP]

Archive with 2 entries (1 files):
- SuppDataSheet1/
- SuppDataSheet1/LRRII_WAG.bay
