# Supplementary material for: An Evolutionarily Conserved Coreceptor Gene Is Essential for CLAVATA Signaling in Marchantia polymorpha
Source: Front Plant Sci. 2021 Apr 13;12:657548. doi: 10.3389/fpls.2021.657548 (PMC8076897; doi:10.3389/fpls.2021.657548)
Supplement: Supplementary file 3 [file Data_Sheet_1.ZIP › SuppDataSheet1/LRRII_WAG.bay]

#NEXUS
begin data;
dimensions ntax=52 nchar=297;
format missing=?
interleave datatype=protein gap= -;

matrix
Co_GBSL01017431.1    WSEENLIGKGGYGSVYKGCMGDEVVAVKKLKVESGTDEDKGRSEFLNEVS
Sp_GBSM01023266.1    FDEINLLGEGSFAWVYKGFIASCGDVAIKRLKDRN---IRGEKQFLNEVE
Sp_GBSM01003136.1    FSPTNFLGEGSFSKVYKGRLADFSWVAVKRIKEER--RAGAQLQFINEVE
AT5G45780            FSPKNILGQGGFGMVYKGYLPNGTVVAVKRLKDPI---YTGEVQFQTEVE
AmTr_scaffold00170.1 FNPRRILGQGGFGVVYKGFLQNGAVVAVKRLKDPS---FTGEVQFQTEVE
Sm_167872            FDMKNILGRGGFGIVYKGTLPDGTPIAVKRLKEGS--SNGGEYQFQMEVE
Mp7g14210            FDNNNILGRGGFGNVYKGVLSDGSLVAVKRLREEG--TPGGEVQFQMEVE
Sphfalx0018s0092     FDSKNLLGQGGFGNVYKGCLTDGSLVAVKRLKGQG--SAAAELQFQMEVE
Sphfalx0047s0022     FHSKNILGKGGFGNVYKGYLSDGTLVAVKRLKGEG--SPGAETQFQMEVE
Sphfalx0102s0017     FQSKNILGKGGFGNVYKGYLPDGSLVAVKRLKGEG--SPGAEIQFQMEVE
Pp3c3_14110          FNTKNILGKGGFGNVYKGYLCDGSIVAVKRLKGEG--SPGHEMQFQTEVE
Pp3c26_3790          FNTKNILGKGGFGNVYKGHLSDGTIVAVKRLKGEG--SPGHEMQFQTEVE
Pp3c4_23140          FSVKNILGRGGFGNVYKGHLSDGTVVAVKRLKGEG--SPGHEMQFQTEVE
AT2G23950            FSSKSILGAGGFGNVYRGKFGDGTVVAVKRLKDVN--GTSGNSQFRTELE
AT4G30520            FSSKNILGAGGFGNVYRGKLGDGTMVAVKRLKDIN--GTSGDSQFRMELE
AT1G60800            FNSKNILGRGGYGIVYKGHLNDGTLVAVKRLKDCN--IAGGEVQFQTEVE
PiAb_MA_92892p0010   FSNKNILGVGGYGIVYKGCLQDGSIVAIKRLKDGN--VGGGEIQFQTEVE
PiAb_MA_10436573p001 FNAKNILGQGGFGIVYKGILKDGTLVAVKRLKDTS---------------
AT5G16000            FSSKNLLGKGGYGNVYKGILGDSTVVAVKRLKDGG--ALGGEIQFQTEVE
AT3G25560            FSSKNLVGKGGFGNVYKGCLHDGSIIAVKRLKDIN--NGGGEVQFQTELE
AmTr_scaffold00019.8 FNPKNILGKGGFGNVYKGYLSDGRVVAVKRLKDGS--AAGGEAQFQTELE
AmTr_scaffold00085.1 FNKKNILGTGGFGIVYKGCLRDGTLVAVKRLKDAN--AIGGERQFQTEVE
PiAb_MA_20016p0010   FSSKNILGSGGFGNVYKGCLQDGTLVAVKRLKDAN--AAGGEIQFQTEVE
AmTr_scaffold00006.2 FSSKNILGKGGFGIVYKGYLQDGSVVAVKRLKDGN--AIGGEIQFQTEVE
AT5G63710            FNESNLIGQGGFGKVYRGLLPDKTKVAVKRLADYF--SPGGEAAFQREIQ
AmTr_scaffold00157.3 FSENLVLGQGGFGKVYKGILADETKVAVKRLTDYH--NPGGELAFLREVE
PiAb_MA_908240p0010  FSEKNVLGQGGFGKVYKGVLGDNTKVAVKRLTDYN--SPGGEAAFLREVE
PiAb_MA_729913p0010  FSEKNVLGQGGFGKVYKGVLGDNTKVAVKRLTDYN--SPGGEAAFLREVE
AmTr_scaffold00038.1 FSEKNVLGQGGFGKVYKGVLPDNTKIAVKRLTDYQ--SPGGEAAFLREVE
AT5G65240            FSEKNVLGQGGFGKVYKGLLSDGTKVAVKRLTDFE--RPGGDEAFQREVE
AT5G10290            FSEKNVLGQGGFGKVYKGVLPDNTKVAVKRLTDFE--SPGGDAAFQREVE
Pp3c3_24690          FSSRNEIGRGGFGIVYKGVLSDGTQLAIKRLKLESR-SIGNEKQFQTEVE
Sm_85818             FSDKNVLGQGGFGKVYKGSLENGKLVAVKRLRTDQNISAGGEQAFQTEVE
Sphfalx0075s0038     FSSKNVIGSGGFGKVYLGSLVDGTKVAVKRLKEEK--TPGGEASFQTEVE
Sphfalx0014s0032     FSSKNVIGAGGFGKVYVGSLVDGTKVAVKRLNKEK--TPGGEASFQTEVE
Mp7g15980            FSSKNILGQGGFGKVYKGYLSDGTTVAVKRLKEDH--SPEGEHAFQTEVE
Pp3c12_23570         FSDRNILGRGGFGMVYKGRLADGTLVAIKRLKEQR--SPRGELQFQNEVE
PiAb_MA_10428962p001 FSQRNILGKGAFGKVYKGRLADGSLVAVKRLKDER--SSAGELQFQTEVE
AT2G13800            FSKRNVLGKGRFGILYKGRLADDTLVAVKRLNEER--TKGGELQFQTEVE
AT2G13790            FSNKNVLGRGGFGKVYKGRLADGNLVAVKRLKEER--TKGGELQFQTEVE
AmTr_scaffold00010.2 FSNKNILGRGGFGKVYKGRLADGSLVAVKRLKEER--TPGGELQFQTEVE
PiAb_MA_104203p0010  FSNRNILGRGGFGKVYKGRLADGSLVAVKRLKEER--TPGGELQFQTEVE
AT4G33430            FSNKNILGRGGFGKVYKGRLADGTLVAVKRLKEER--TQGGELQFQTEVE
AT1G34210            FSNKNILGRGGFGKVYKGRLADGTLVAVKRLKEER--TPGGELQFQTEVE
AT1G71830            FSNKNILGRGGFGKVYKGRLADGTLVAVKRLKEER--TPGGELQFQTEVE
Sm_268032            FSNKNILGRGGFGKVYKGRLSDGSLVAVKRLKEER--SPGGELQFQTEVE
Sphfalx0064s0091     FNNRNILGRGGFGKVYKGRLADGSLVAVKRLKEER--SPGGELQFQTEVE
Sphfalx0166s0006     FNNRNILGRGGFGKVYKGRLADGSLVAVKRLKEER--SPGGELQFQTEVE
Pp3c8_3330           FNNRNILGRGGFGKVYKGRLADGTLVAIKRLKEER--SPGGELQFQTEVE
Pp3c3_36680          FNNRNILGRGGFGKVYKGRLADGTLVAIKRLKEER--SPGGELQFQTEVE
Sm_85471             FNNRNILGRGGFGKVYKGRLADGSLVAVKRLKEER--SPGGELQFQTEVE
Mp7g09160            FNNKNILGRGGFGKVYKGRLADGSLVAVKRLKEER--SPGGELQFQTEVE

Co_GBSL01017431.1    ILSKIRHKNLVALKGYCYTQGERMLIMDYIDNGSLADHLFHRR-------
Sp_GBSM01023266.1    LISRAVHRNVLKLEGFCVDNGERMLIFPLMKKGSVHAHLKGKR-------
Sp_GBSM01003136.1    IVSKAVHRNLLSLVGFCVEVDECMLVFPFMVNGSVATQLQAGK-------
AT5G45780            MIGLAVHRNLLRLFGFCMTPEERMLVYPYMPNGSVADRLRDN--------
AmTr_scaffold00170.1 TISLALHRNLLRLYGFCMTSNERLLVYPYMSNGSVADRLRDN--------
Sm_167872            MISLAVHRNLLRLKGFCMTPTERLLVYPYMPNGSVASRLRDL--------
Mp7g14210            MISLAVHRNLLRLRGFCMTPTERLLVYPYMPNGSVASRLRADS-------
Sphfalx0018s0092     IISLAVHRNLLRLRGFCMTPTERLLVYPFMSNGSVASRLRETN-------
Sphfalx0047s0022     MISLAVHRNLLRLRGFCMTPTERLLVYPYMSNGSVASRLRDK--------
Sphfalx0102s0017     MISLAVHRNLLRLRGFCMTPTERLLVYPYMPNGSVASRLRDM--------
Pp3c3_14110          MISLAVHRNLLRLRGFCMTPTERLLVYPYMPNGSVASRLRDI--------
Pp3c26_3790          MISLAVHRNLLRLRGFCMTPTERLLVYPYMPNGSVASRLRDT--------
Pp3c4_23140          MISLAVHRNLLRLRGFCMTPSERLLVYPYMPNGSVASRLRDT--------
AT2G23950            MISLAVHRNLLRLIGYCASSSERLLVYPYMSNGSVASRLKA---------
AT4G30520            MISLAVHKNLLRLIGYCATSGERLLVYPYMPNGSVASKLKS---------
AT1G60800            TISLALHRNLLRLRGFCSSNQERILVYPYMPNGSVASRLKDN--------
PiAb_MA_92892p0010   MISLAVHRNLLRLYGFCTTSRERLLIYPYMPNGSVASCLRDH--------
PiAb_MA_10436573p001 ------------------AAGERLLVYPYMPNGSVAYRLRDN--------
AT5G16000            MISLAVHRNLLRLYGFCITQTEKLLVYPYMSNGSVASRMKA---------
AT3G25560            MISLAVHRNLLRLYGFCTTSSERLLVYPYMSNGSVASRLKA---------
AmTr_scaffold00019.8 MISLAVHRNLLRLLGFCATSSERLLVYPFMANGSVASRLRG---------
AmTr_scaffold00085.1 MISLAVHRNLLRLWGFCSTDTERLLVYPYMPNGSVASRLRDH--------
PiAb_MA_20016p0010   MISLAVHRNLLRLCGFCMTSTERLLVYPYMLNGSVASRLRDT--------
AmTr_scaffold00006.2 MISLAVHRNLLRLRGFCMTSSERLLVYPYMSNGSVASRLRA---------
AT5G63710            LISVAVHKNLLRLIGFCTTSSERILVYPYMENLSVAYRLRDL--------
AmTr_scaffold00157.3 LISVAVHRNLLRLIGFCVTSSERILVYPFMQNLSVAYRLREFIPCVHAPD
PiAb_MA_908240p0010  MISVAVHRNLLKLIGFCITSSERLLVYPYMENLSVAYRLREL--------
PiAb_MA_729913p0010  MISVAVHRNLLRLIGFCISSSERLLVYPYMESLSVAYRLREL--------
AmTr_scaffold00038.1 MISVADHRNILRLIGFCTTPSERLLVYPFMQNLSVAYRLRDI--------
AT5G65240            MISVAVHRNLLRLIGFCTTQTERLLVYPFMQNLSVAYCLREI--------
AT5G10290            MISVAVHRNLLRLIGFCTTQTERLLVYPFMQNLSLAHRLREI--------
Pp3c3_24690          IISMASHRNLLRLYGLCTTPTERLLVYPYMANRSVSFQLKKTD-------
Sm_85818             IIGLAVHRNLLRLDGFCITPSERILVYPFMPNGSVASRLRKLK-------
Sphfalx0075s0038     IISMALHRNLLRLLGFCITPTERILVYPFMPNGSVADRLHENN-------
Sphfalx0014s0032     IISMALHRNLLRLLGFCMTPSERILVYPFMPNRSVADRLHENT-------
Mp7g15980            MISNAVHRNLLRLQGFCTTPSERILVYPYMPNGSVASHLRASNPRDH---
Pp3c12_23570         MISMAVHRNLLRLRGYCTSSTERLLVYPYMGNGSVASRLRERV-------
PiAb_MA_10428962p001 MISMAVHRNLLRLRGFCMSPTERLLVYPYMSNGSVASCLRERQ-------
AT2G13800            MISMAVHRNLLRLRGFCMTPTERLLVYPYMANGSVASCLRERP-------
AT2G13790            MISMAVHRNLLRLRGFCMTPTERLLVYPYMANGSVASCLRERP-------
AmTr_scaffold00010.2 MISMAVHRNLLRLRGFCMTPTERLLVYPYMANGSVASCLRERP-------
PiAb_MA_104203p0010  MISMAVHRNLLRLRGFCMTPTERLLVYPYMANGSVASCLRERA-------
AT4G33430            MISMAVHRNLLRLRGFCMTPTERLLVYPYMANGSVASCLRERP-------
AT1G34210            MISMAVHRNLLRLRGFCMTPTERLLVYPYMANGSVASCLRERP-------
AT1G71830            MISMAVHRNLLRLRGFCMTPTERLLVYPYMANGSVASCLRERP-------
Sm_268032            MISMAVHRNLLRLRGFCMTPTERLLVYPYMANGSVASRLRERN-------
Sphfalx0064s0091     MISMAVHRNLLRLRGFCMTPIERLLVYPYMPNGSVASRLRDRP-------
Sphfalx0166s0006     MISMAVHRNLLRLRGFCMTPTERLLVYPYMPNGSVASRLRDRP-------
Pp3c8_3330           MISMAVHRNLLRLRGFCMTPTERLLVYPYMPNGSVASRLRERV-------
Pp3c3_36680          MISMAVHRNLLRLRGFCMTPTERLLVYPYMPNGSVASRLRERV-------
Sm_85471             MISMAVHRNLLRLRGFCMTPTERLLVYPYMPNGSVASRLRERL-------
Mp7g09160            MISMAVHRNLLRLRGFCMTPTERLLVYPFMPNGSVASRLRERR-------

Co_GBSL01017431.1    -DKNLPVLDWATRCRIALTSAQALHYLHSLNDETIIHRDVKPGNILLDKD
Sp_GBSM01023266.1    -NEGIPPLSWKSRRKIAIGAAQGLAYLHDECDCKIVHRDVKADNILLSDD
Sp_GBSM01003136.1    -EKGETLLNWKNRKNIAFGTAQGLSYLHYDCEPKIIHRDVKAANIFLNDN
AT5G45780            -YGEKPSLDWNRRISIALGAARGLVYLHEQCNPKIIHRDVKAANILLDES
AmTr_scaffold00170.1 -LCDKPALDWEKRVRIAIGAARGLLYLHEQCNPKIIHRDVKAANILLDDS
Sm_167872            -ICGKPALDWPTRKRIALGSARGLLYLHEHCDPKIIHRDVKAANILLDED
Mp7g14210            -IFKKSVLDWPTRKRIALGSARGLLYLHEHCDPKIIHRDVKAANVLLDED
Sphfalx0018s0092     -IHGKPALDWSTRKRIALGSARGLLYMHEHCDPKIIHRDVKAANILLDED
Sphfalx0047s0022     -VCGRPALDWLTRKRIALGSARGLLYLHEHCDPKIIHRDVKAANILLDDD
Sphfalx0102s0017     -VCGRPALDWPTRKRIALGSARGLLYLHEHCDPKIIHRDVKAANILLDED
Pp3c3_14110          -VGGKPALDWPTRKCIALGAARGLLYLHEHCDPKIIHRDVKAANILLDEG
Pp3c26_3790          -VAGKPALDWPTRKNIALGAARGLLYLHVHCDPKIIHRDVKAANILLDED
Pp3c4_23140          -VGGKPALDWPRRKNIALGAARGLLYLHVHCDPKIIHRDVKAANILLDED
AT2G23950            ----KPALDWNTRKKIAIGAARGLFYLHEQCDPKIIHRDVKAANILLDEY
AT4G30520            ----KPALDWNMRKRIAIGAARGLLYLHEQCDPKIIHRDVKAANILLDEC
AT1G60800            -IRGEPALDWSRRKKIAVGTARGLVYLHEQCDPKIIHRDVKAANILLDED
PiAb_MA_92892p0010   -INGKLALDWPTRKRIALGAARGLLYLHEQCDPKIIHRDVKAANILLDEY
PiAb_MA_10436573p001 -IGGKPALDWYTRKRIALGAARGLLYLHDQCDPKIIHRDVKAANILLDED
AT5G16000            ----KPVLDWSIRKRIAIGAARGLVYLHEQCDPKIIHRDVKAANILLDDY
AT3G25560            ----KPVLDWGTRKRIALGAGRGLLYLHEQCDPKIIHRDVKAANILLDDY
AmTr_scaffold00019.8 ----KPALDWNTRKRIALGAARGLLYLHEQCDPKIIHRDVKAANILLDEY
AmTr_scaffold00085.1 -IHSKPALDWATRKRIALGTARGLLYLHEQCDPKIIHRDVKAANILLDED
PiAb_MA_20016p0010   -IHGKPALDWATRKRISLGAARGLLYLHEQCDPKIIHRDVKAANILLDEY
AmTr_scaffold00006.2 ----KPALDWGTRKRIALGAARGLLYLHEQCDPKIIHRDVKAANILLDDY
AT5G63710            -KAGEEGLDWPTRKRVAFGSAHGLEYLHEHCNPKIIHRDLKAANILLDNN
AmTr_scaffold00157.3 LKPGEKGLDWPTRKRVTFGTACGLEYLHEHCNPKIIHRDLKAANILLDDD
PiAb_MA_908240p0010  -KPGEKGLDWPTRKQVAFGAARGLEYLHEHCNPKIIHRDLKAANILLDEY
PiAb_MA_729913p0010  -KPGEAGLDWPTRKRVAFGAACGLEYLHEHCNPKIIHRDLKAANILLDED
AmTr_scaffold00038.1 -KPGEKVLDWQSRKQVALGTARGLEYLHEHCNPKIIHRDVKAANVLLDED
AT5G65240            -KPGDPVLDWFRRKQIALGAARGLEYLHEHCNPKIIHRDVKAANVLLDED
AT5G10290            -KAGDPVLDWETRKRIALGAARGFEYLHEHCNPKIIHRDVKAANVLLDED
Pp3c3_24690          --HGAPAMTCQMRKRIALGAAKGLAYLHEQCNPKIIHRDVKADNILLDDE
Sm_85818             -INHLKTLDWETRKQIALGAAHGLRYLHVHCSPRIIHRDVKAANVLLDKD
Sphfalx0075s0038     -YDAPPALDWPKRKHIALGAARGLSYLHEHCDPKIIHRDVKAANVLLDAE
Sphfalx0014s0032     -HGGPPALDWSKRKHIALGAARGLSYLHEHCDPKIIHRDVKAANVLLNSE
Mp7g15980            -YNGDPGLGWPTRKRIALGAARGLSYLHDHCDPKIIHRDVKAANVLLDEE
Pp3c12_23570         --DGERPLSWQTRKKIALGAARGLSYLHDHCDPKIIHRDVKAANILLDEE
PiAb_MA_10428962p001 --PEQTALDWPKRKCIALGSARGLSYLHDHCDPKIIHRDVKAANILLDEV
AT2G13800            --EGNPALDWPKRKHIALGSARGLAYLHDHCDQKIIHLDVKAANILLDEE
AT2G13790            --EGNPALDWPKRKHIALGSARGLAYLHDHCDQKIIHRDVKAANILLDEE
AmTr_scaffold00010.2 --EAEPPLNWPTRKRIALGAARGLSYLHDHCDPKIIHRDVKAANILLDED
PiAb_MA_104203p0010  --QNDPPLDWPTRKRIALGSARGLSYLHDHCDPKIIHRDVKAANILLDEE
AT4G33430            --ESQPPLDWPKRQRIALGSARGLAYLHDHCDPKIIHRDVKAANILLDEE
AT1G34210            --PSQLPLAWSIRQQIALGSARGLSYLHDHCDPKIIHRDVKAANILLDEE
AT1G71830            --PSQPPLDWPTRKRIALGSARGLSYLHDHCDPKIIHRDVKAANILLDEE
Sm_268032            --PGEPSLDWPTRKRIALGSARGLSYLHDHCDPKIIHRDVKAANILLDEE
Sphfalx0064s0091     --PGELPLEWPVRRRISLGSARGLSYLHDHCDPKIIHRDVKAANILLDEE
Sphfalx0166s0006     --PGEPALEWHVRRRISLGSARGLSYLHDHCDPKIIHRDVKAANILLDEE
Pp3c8_3330           --DGEPALSWRTRKQIALGAARGLSYLHDHCDPKIIHRDVKAANILLDEE
Pp3c3_36680          --DEEPALSWRTRKQIALGAARGLSYLHDHCDPKIIHRDVKAANILLDEE
Sm_85471             --PGDTPLDWPTRKCIALGAARGLSYLHDHCDPKIIHRDVKAANILLDEE
Mp7g09160            --SEDAPLDWPTRKRISLGSARGLSYLHDHCDPKIIHRDVKAANILLDEE

Co_GBSL01017431.1    YNAFVCDFGLAKLMTQFLTRTAPTMATVNVAGTQGYMAPEWLVQGIVSDK
Sp_GBSM01023266.1    YEAVVGDFGLAKLMDYDATHVT-----TAVRGTFGHIAPEYIHTGQTSEK
Sp_GBSM01003136.1    YEAVVGDFGLAKEMDVKETHAT-----TAVKGTMGHIAPEYFLSGHTSEK
AT5G45780            FEAIVGDFGLAKLLDQRDSHVT-----TAVRGTIGHIAPEYLSTGQSSEK
AmTr_scaffold00170.1 FEAVVGDFGLAKLLDRRDSHVT-----TAVRGTVGHIAPEYLSTGQSSEK
Sm_167872            FEAVVGDFGLAKLLDHRESHVT-----TAVRGTVGHIAPEYLSTGQSSEK
Mp7g14210            FEAVVGDFGLAKLLDHRDSHIT-----TAVRGTVGHIAPEYLSTGQSSEK
Sphfalx0018s0092     FEAVVGDFGLAKLLDHCDSHVT-----TAVRGTVGHIAPEYLSTGQSSEK
Sphfalx0047s0022     FEAVVGDFGLAKLLDHRDSHVT-----TAVRGTVGHIAPEYLSTGQSSEK
Sphfalx0102s0017     FEAVVGDFGLAKLLDHQDSHVT-----TAVRGTVGHIAPEYLSTGQSSEK
Pp3c3_14110          YEAVVGDFGLAKLLDHRNSHVT-----TAVRGTVGHIAPEYLSTGQSSEK
Pp3c26_3790          FEAVVGDFGLAKLLDHRDSHVT-----TAVRGTVGHIAPEYLSTGQSSEK
Pp3c4_23140          FEAVVGDFGLAKLLDHRDSHVT-----TAVRGTVGHIAPEYLSTGQSSEK
AT2G23950            FEAVVGDFGLAKLLNHEDSHVT-----TAVRGTVGHIAPEYLSTGQSSEK
AT4G30520            FEAVVGDFGLAKLLNHADSHVT-----TAVRGTVGHIAPEYLSTGQSSEK
AT1G60800            FEAVVGDFGLAKLLDHRDSHVT-----TAVRGTVGHIAPEYLSTGQSSEK
PiAb_MA_92892p0010   FEAVVGDFGLAKLLDHRDSHVT-----TAVRGTVGHIAPEYLSTGQSSEK
PiAb_MA_10436573p001 FEAIVGDFGLAKLLDQRDSHVT-----TAVRGTVGHIAPEYLSTGQSSEK
AT5G16000            CEAVVGDFGLAKLLDHQDSHVT-----TAVRGTVGHIAPEYLSTGQSSEK
AT3G25560            FEAVVGDFGLAKLLDHEESHVT-----TAVRGTVGHIAPEYLSTGQSSEK
AmTr_scaffold00019.8 CEAVVGDFGLAKLLDHQDSHVT-----TAVRGTVGHIAPEYLSTGQSSEK
AmTr_scaffold00085.1 FEAVVGDFGLAKLLDHHDSHVT-----TAVRGTVGHIAPEYLSTGQSSEK
PiAb_MA_20016p0010   FEAVVGDFGLAKLLDHRDSHVT-----TAVRGTVGHIAPEYLSTGQSSEK
AmTr_scaffold00006.2 CEAVVGDFGLAKLLDHRDSHVT-----TAVRGTVGHIAPEYLSTGQSSEK
AT5G63710            FEPVLGDFGLAKLVDTSLTHVT-----TQVRGTMGHIAPEYLCTGKSSEK
AmTr_scaffold00157.3 FEAVLGDFGLAKLVDTKLTHVT-----TQVRGTMGHIAPEYLSTGRSSEK
PiAb_MA_908240p0010  FEAVVGDFGLAKLVDAKKTHIT-----TQVRGTMGHIAPEYLSTGRSSEK
PiAb_MA_729913p0010  FEAVVGDFGLAMLVDAKKTHIT-----TQVRGTMGHIAPEYLSTGRSSEK
AmTr_scaffold00038.1 FEAVVGDFGLAKLVDVRKTNVT-----TQVRGTMGHIAPEYLSTGKSSEK
AT5G65240            FEAVVGDFGLAKLVDVRRTNVT-----TQVRGTMGHIAPECISTGKSSEK
AT5G10290            FEAVVGDFGLAKLVDVRRTNVT-----TQVRGTMGHIAPEYLSTGKSSER
Pp3c3_24690          FEAVVGDFGLAKPIDFKNTHVT-----TAIRGTIGHIAPEYMSSGKSSEK
Sm_85818             FQAVVGDFGLAKLIDTKNTHIT-----TNVRGTPGHIAPEYLSTGKSSEK
Sphfalx0075s0038     FEAVVGDFGLAKILDYKNTHVT-----TLVRGTAGHIAPEYLSTGKSSEK
Sphfalx0014s0032     FEAVVGDFGLAKLLDYKNTHVT-----TLVRGTAGHIAPEYLSTGKSSEK
Mp7g15980            YEAVVGDFGLAKLIDYKDTHVT-----TAVRGTAGHIAPEYLSTGKSSEK
Pp3c12_23570         FEAVMGDFGLAKLMDYKDAHVT-----TAVVGTIGHIAPEYLSTGKSSEK
PiAb_MA_10428962p001 FEAVVGDFGLAKLMDYKDTHVT-----TNVCGTIGHIAPEYLSTGKSSEK
AT2G13800            FEAVVGDFGLAKLMNYNDSHVT-----TAVRGTIGHIAPEYLSTGKSSEK
AT2G13790            FEAVVGDFGLAKLMNYNDSHVT-----TAVRGTIGHIAPEYLSTGKSSEK
AmTr_scaffold00010.2 YEAVVGDFGLAKLMDYKDTHVT-----TAVRGTIGHIAPEYLSTGKSSEK
PiAb_MA_104203p0010  YEAVVGDFGLAKLMDYKDTHVT-----TAVRGTIGHIAPEYLSTGKSSEK
AT4G33430            FEAVVGDFGLAKLMDYKDTHVT-----TAVRGTIGHIAPEYLSTGKSSEK
AT1G34210            FEAVVGDFGLARLMDYKDTHVT-----TAVRGTIGHIAPEYLSTGKSSEK
AT1G71830            FEAVVGDFGLAKLMDYKDTHVT-----TAVRGTIGHIAPEYLSTGKSSEK
Sm_268032            YEAVVGDFGLAKLMDYKDTHVT-----TAVRGTIGHIAPEYLSTGKSSEK
Sphfalx0064s0091     YEAVVGDFGLAKLMDYKDTHVT-----TAVRGTIGHIAPEYLSTGKSSEK
Sphfalx0166s0006     YEAVVGDFGLAKLMDYKDTHVT-----TAVRGTIGHIAPEYLSTGKSSEK
Pp3c8_3330           FEAVVGDFGLAKLMDYKDTHVT-----TAVRGTIGHIAPEYLSTGKSSEK
Pp3c3_36680          FEAVVGDFGLAKLMDYKDTHVT-----TAVRGTIGHIAPEYLSTGKSSEK
Sm_85471             YEAVVGDFGLAKLMDYKDTHVT-----TAVRGTIGHIAPEYLSTGKSSEK
Mp7g09160            FEAVVGDFGLAKLMDYKDTHVT-----TAVRGTIGHIAPEYLSTGKSSEK

Co_GBSL01017431.1    IDVYSFGVVLLELVTGATRFKLYSLGEPPDVLYSIQEAAWIVCTTRPDWL
Sp_GBSM01023266.1    TDVFGFGVFLLELSTGRDAFYLMQLPEEE-LGLREW----MIRMLQNGKL
Sp_GBSM01003136.1    TDVYAYGVFLLELITGKDVFDLTSQPNADGIFLHDW----LSSLIHEEKG
AT5G45780            TDVFGFGVLILELITGHKMIDQGNGQVRKGM-ILSW----VRTLKAEKRF
AmTr_scaffold00170.1 TDVFGFGVLLLELITGQKAMGADRSLNHKG--ILDW----VRSAFEEKRL
Sm_167872            TDVFGFGILLLELITGQGAFDFNRLLTNKDVMLLDWWLQQVKQLQHANNL
Mp7g14210            TDVFGFGILLLELITGQRAFDFGRISSNQDVMLLDW----VKKLQHEKRL
Sphfalx0018s0092     TDVFGYGVLLLELITGQRAFEFDRLSRHNNMLLLDW----VKKCQAEKRL
Sphfalx0047s0022     TDVFGYGVLLLELITGQRAFEFGRLSNHNDMMLLDW----VKKLQAEKRL
Sphfalx0102s0017     TDVFGYGVLLLELITGQRAFEFGRLSNHNDMMLLDW----VKKLQAEKRL
Pp3c3_14110          TDVFGYGVLLLELITGQRAFGFGRLSRQNDMMLLDW----VKKLQAEKRL
Pp3c26_3790          TDVFGYGVLLLELITGQRAFEFGRLSSQNDMMLLDW----VKKLQTEKRL
Pp3c4_23140          TDVFGYGVLLLELITGQRAFEFGRLSSQNDMMLLDW----VKKLQAEKRL
AT2G23950            TDVFGFGILLLELITGMRALEFGKSVSQKGA-MLEW----VRKLHKEMKV
AT4G30520            TDVFGFGILLLELITGLRALEFGKTVSQKGA-MLEW----VRKLHEEMKV
AT1G60800            TDVFGFGILLLELITGQKALDFGRSAHQKGV-MLDW----VKKLHQEGKL
PiAb_MA_92892p0010   TDVFGFGILLLELITGQRALDFGQAAKQKVV-MLDW----VRKLHQEKKL
PiAb_MA_10436573p001 TDVFGFGILLLELITGQRALDFGNDSKQKGV-MLDW----VKKVYQEKKL
AT5G16000            TDVFGFGILLLELVTGQRAFEFGKAANQKGV-MLDW----VKKIHQEKKL
AT3G25560            TDVFGFGILLLELITGLRALEFGKAANQRGA-ILDW----VKKLQQEKKL
AmTr_scaffold00019.8 TDVFGFGILLLELITGQRALDFGKAANQKGA-MLDW----VKKVHQEKKL
AmTr_scaffold00085.1 TDVFGFGILLLELITGQKAVDFGRLANQKGV-MLDW----VKKLHQEKKL
PiAb_MA_20016p0010   TDVFGFGILLLELITGQKALDFGRAANQKGV-MLDW----VKKLHQENRL
AmTr_scaffold00006.2 TDVFGFGILLLELITGQKALEFGKAANQKGA-MLDW----VKKIHQEKKL
AT5G63710            TDVFGYGITLLELVTGQRAIDFSRLEEEENILLLDH----IKKLLREQRL
AmTr_scaffold00157.3 TDVFGFGITILELVTGQRAIDFSRLEEEDEVLLLDH----IKKLHREKTL
PiAb_MA_908240p0010  TDVFGYGIMLLELVTGQRAIDFSRLEEEDEVLLLDH----VKKLQRDKRL
PiAb_MA_729913p0010  TDVFGYGIMLLELVTGQRAIDFSRLEEKDEMLLLDH--------------
AmTr_scaffold00038.1 TDVFGYGIMLLELVTGQRAIDFSRLEEEDDVLLLDH----VKKLEREKRL
AT5G65240            TDVFGYGIMLLELVTGQRAIDFSRLEEEDDVLLLDH----VKKLEREKRL
AT5G10290            TDVFGYGIMLLELVTGQRAIDFSRLEEEDDVLLLDH----VKKLEREKRL
Pp3c3_24690          TDVYGYGITLLQLITGQSALNLSRLAD-DDVMLLDW----VRKLEKENNV
Sm_85818             TDVFGYGVLMLELITGKRAFDLARLFDDDDVMLLDW----VKRFQQEGRL
Sphfalx0075s0038     TDVFGYGIMLLELITGERAFDFSRLANDDDVMLLDW----VKRLQHEKKL
Sphfalx0014s0032     TDVFGYGIMLLELITGERAFDFTRLANDDDVMLLDW----VKRLQRENKL
Mp7g15980            TDVYGYGIMLLELITGQRAYDFQRLANDDDLMLLDW----VKRLQHEKKL
Pp3c12_23570         TDVFGYGIFLLELVTGRRAFDLSGMANAGGAMLLDW----VTNLLGEHKI
PiAb_MA_10428962p001 TDVFAYGIMLLEIITGQRAFDLARLASDDDIMLLDW----VKGMLRERRL
AT2G13800            TDVFGYGVMLLELITGQKAFDLARLANDDDIMLLDW----VKEVLKEKKL
AT2G13790            TDVFGYGVMLLELITGQKAFDLARLANDDDIMLLDW----VKEVLKEKKL
AmTr_scaffold00010.2 TDVFGYGIMLLELITGQRAFDLARLANDDDVMLLDW----VKGLLKEKRV
PiAb_MA_104203p0010  TDVFGYGIMLLELITGQRAFDLARLANDDDVMLLDW----VKGLLKERRL
AT4G33430            TDVFGYGVMLLELITGQRAFDLARLANDDDVMLLDW----VKGLLKEKKL
AT1G34210            TDVFGYGIMLLELITGQRAFDLARLANDDDVMLLDW----VKGLLKEKKL
AT1G71830            TDVFGYGIMLLELITGQRAFDLARLANDDDVMLLDW----VKGLLKEKKL
Sm_268032            TDVFGYGIMLLELITGQRAFDLARLANDDDVMLLDW----VKGLLREKKV
Sphfalx0064s0091     TDVFGYGIMLLELITGQRAFDLARLANDDDVMLLDW----VKGLLKDDKV
Sphfalx0166s0006     TDVFGYGIMLLELITGQRAFDLARLANDDDVMLLDW----VKGLLKDDKV
Pp3c8_3330           TDVFGFGIMLLELITGQRAFDLARLANDDDVMLLDW----VKGLLRERKV
Pp3c3_36680          TDVFGFGIMLLELITGQRAFDLARLANDDDVMLLDW----VKGLLRERKV
Sm_85471             TDVFGFGIMLLELITGQRAFDLARLANDDDVMLLDW----VKGLLRERKV
Mp7g09160            TDVFGFGIMLLELITGQRAFDLARLANDDDVMLLDW----VKGLLREKKV

Co_GBSL01017431.1    HYMIDPDLE---DVPAEEASRMLRIAIHCISKERRDRPRMERVVGYL
Sp_GBSM01023266.1    NEIIDSEMT-LDDREASEVEHLIQVALLAMLEDPEMRPTMAEAANML
Sp_GBSM01003136.1    SEILDTCLG-SEELTSQEVQNFLQLSLKCLNSEPTLRPTMVDLINLL
AT5G45780            AEMVDRDLK--GEFDDLVLEEVVELALLCTQPHPNLRPRMSQVLKVL
AmTr_scaffold00170.1 DQMVDKDLS--GYFDGSEIECMVMVALLCTQSNPNLRPKMSEVVKML
Sm_167872            DRLVDAELK--GNYNAVELEEMVQVALLCTQMFPADRPKMSEVVRML
Mp7g14210            DLLVDVDLK--QKYNKVELEEMVQVALLCTQVSPTDRPKMAEVVRML
Sphfalx0018s0092     DLLVDVDLK--NDYNRMELEEIVQVALLCSQTSPSERPKMSDVVRML
Sphfalx0047s0022     DLLVDIDLK--TDYNPLELEEMVQVALLCTQVLPAERPKMLDVVRML
Sphfalx0102s0017     DLLVDIDLK--TDYNSLELEEMVQVALLCTQVLPAERPKMLDVVRML
Pp3c3_14110          DLLVDVDFK--SEYNSLELEEMVQVALLCTQMLPTERPKMLDVVRML
Pp3c26_3790          DLLVDAQLM--SEYNSLELEEMVQVALLCTQVLPSERPKMLDVARML
Pp3c4_23140          DLLVDSELM--SEYNSLELEEMVQVALLCTQVLPAERPKMLDVARML
AT2G23950            EELVDRELG--TTYDRIEVGEMLQVALLCTQFLPAHRPKMSEVVQML
AT4G30520            EELLDRELG--TNYDKIEVGEMLQVALLCTQYLPAHRPKMSEVVLML
AT1G60800            KQLIDKDLN--DKFDRVELEEIVQVALLCTQFNPSHRPKMSEVMKML
PiAb_MA_92892p0010   NLIADKDLK--GNFDIVELEEMVQVSLLCTQFQPAHRPKMSDVLRML
PiAb_MA_10436573p001 DLIVDKDLK--GFFDRVELEEMVQVALLSTQFHPAHRPKMSEVLRML
AT5G16000            ELLVDKELLKKKSYDEIELDEMVRVALLCTQYLPGHRPKMSEVVRML
AT3G25560            EQIVDKDLK--SNYDRIEVEEMVQVALLCTQYLPIHRPKMSEVVRML
AmTr_scaffold00019.8 DLLVDKELR-VGGYDHIEVGEMVKVALLCTQFLPTHRPKMAEVVRML
AmTr_scaffold00085.1 NLMVDKDLK--NNFDRVELEEMVRVALLCTQFHPACRPKMSEVVRML
PiAb_MA_20016p0010   DIMIDKDIK--PNYDRVELEEMVQVALLCTQFNPGNRPKMSEVVRML
AmTr_scaffold00006.2 DLLVDKDLK--INYDRIELEEMVQVALLCTQYLPGHRPKMSEVVRML
AT5G63710            RDIVDSNLT---TYDSKEVETIVQVALLCTQGSPEDRPAMSEVVKML
AmTr_scaffold00157.3 ADIVDKRLK--QSYDPEEVEVLVQVALLCTQSSPEDRPKMTEVVRML
PiAb_MA_908240p0010  DVIVDSNLK--QNYDPMEVEAVIQVALLCTQTSPEERPKMTEVVRML
PiAb_MA_729913p0010  -----------------------------------------------
AmTr_scaffold00038.1 DAIVDRNLK--QNYDSREVETMIQVALLCTQSSPEERPKMAEVVRML
AT5G65240            EDIVDKKLD--EDYIKEEVEMMIQVALLCTQAAPEERPAMSEVVRML
AT5G10290            GAIVDKNLD--GEYIKEEVEMMIQVALLCTQGSPEDRPVMSEVVRML
Pp3c3_24690          EKMIDPHLK---EYNMNDIKELLKVALLCTENNPTSRPKMSEVVNML
Sm_85818             SELVDPKLR--HSYQPNEVEKLTQIALLCTQASPSDRPKMVEVVSML
Sphfalx0075s0038     EQLVDAKLQ--KHYNRQEVEELIQVALLCTQMSPTDRPRMADVVRML
Sphfalx0014s0032     DQLVDSKLQ--KQYDHQEVEELIQVALLCTQMSPTERPRMVEVVRML
Mp7g15980            EQLVDGELK--RSYNAREVEELIQVALLCTQASPSDRPKMTEVVRML
Pp3c12_23570         YILVDPDLE--KNYDEEEVEELIQVALLCTQGSPVDRPKMGDVVHIL
PiAb_MA_10428962p001 DRLVDPELQ--SNYEETEVEELIQVALLCTQNSPMERPKMADVVRML
AT2G13800            ESLVDAELE--GKYVETEVEQLIQMALLCTQSSAMERPKMSEVVRML
AT2G13790            ESLVDAELE--GKYVETEVEQLIQMALLCTQSSAMERPKMSEVVRML
AmTr_scaffold00010.2 ENLVDPDLQ--NNYVEAEVEQLIQVALLCTQGSPMDRPKMSEVVRML
PiAb_MA_104203p0010  DMLVDPDLK--NNYVEAEVEQLIQVALLCTQGSPMDRPKMSEVVRML
AT4G33430            EALVDVDLQ--GNYKDEEVEQLIQVALLCTQSSPMERPKMSEVVRML
AT1G34210            EMLVDPDLQ--SNYTEAEVEQLIQVALLCTQSSPMERPKMSEVVRML
AT1G71830            EMLVDPDLQ--TNYEERELEQVIQVALLCTQGSPMERPKMSEVVRML
Sm_268032            VQLVDSDLH--NTYDLGEVEELIQVALLCTQVSPNDRPKMADVVRML
Sphfalx0064s0091     DLLVDPDLK--DNYDYKEVEELIQVALLCTQSSPVERPKMAEVVRML
Sphfalx0166s0006     DLLVDPDLK--DNYEYKEVEELIQVALLCTQSSPMDRPKMAEVVRML
Pp3c8_3330           DLLVDPDLK--QNYDQKEVEELIQVALLCTQGSPLDRPKMGDVVRML
Pp3c3_36680          DLLVDPDLK--QNYDQKEVEELIQVALLCTQGSPLDRPKMGDVVRML
Sm_85471             DLLVDPDLK--NEYDPMEVEQLIQVALLCTQGSPMDRPKMAEVVRML
Mp7g09160            EFLVDPDLL---EYDKVEVEQLIQVALLCTQSSPMDRPKMAEVVRML
;
end;
BEGIN MRBAYES;
lset rates=gamma;
prset aamodelpr=fixed(wag);
END;
